# Supplementary material for: Characteristic analysis and surgical exploration for acetabular roof fractures: Multicenter retrospective cohort study
Source: PLoS One. 2025 Feb 6;20(2):e0317932. doi: 10.1371/journal.pone.0317932 (PMC11801574; doi:10.1371/journal.pone.0317932)
Supplement: S1 Data — (XLSX) [file pone.0317932.s001.xlsx]

## Sheet: roof wall
Number	Classification	Gender	Age	L/R	Approach	Operation time (min)	Blood loss(ml)	Union time (month)	Follow-up time (month)	Complication	Merle d’Aubigné score	Reduction quality
1	A3.1	F	65	R	Iliofemoral	65	200	3	25	none	18	imperfect
2	A3.1	M	28	R	Iliofemoral	90	300	3	33	none	17	excellent
3	A3.1	M	42	L	Iliofemoral	100	300	4	24	none	17	excellent
4	A3.1	F	71	L	Iliofemoral	110	400	3	25	none	17	imperfect
5	A3.1	M	31	L	Iliofemoral	90	300	3	35	none	17	imperfect
6	A3.1	M	36	L	KL	100	300	3	31	none	16	excellent
7	A3.1	F	36	R	Iliofemoral	90	300	2	24	none	16	excellent
8	A3.1	M	36	R	Iliofemoral	80	400	2	25	none	16	excellent
9	A3.1	M	39	R	Iliofemoral	120	600	3	25	none	16	imperfect
10	A3.1	M	28	R	Iliofemoral	100	400	3	24	none	16	imperfect
11	A3.1	M	28	R	KL	120	500	3	24	none	16	imperfect
12	A3.1	M	23	L	Iliofemoral	100	300	3	30	none	13	poor
13	A3.1	M	75	R	KL	110	400	4	25	secondary dislocation	12	poor

## Sheet: roof column
Number	Classification	Gender	Age	L/R	Approach	Operation time (min)	Blood loss(ml)	Union time (month)	Follow-up time (month)	Complication	Merle d’Aubigné score	Reduction quality
1	A3.2	F	55	L	Iliac fossa	100	200	2	28	none	18	excellent
2	A3.2	M	22	R	Iliac fossa	100	250	2	25	none	18	excellent
3	A3.2	M	42	R	Iliac fossa	60	100	3	28	none	17	excellent
4	A3.2	M	38	R	Iliac fossa	90	400	3	26	none	17	excellent
5	A3.2	F	48	L	Iliac fossa	100	300	3	24	none	17	excellent
6	A3.2	F	38	L	Iliofemoral	120	300	3	24	none	17	imperfect
7	A3.2	M	42	R	Iliac fossa	120	300	3	27	none	16	excellent
8	A3.2	M	65	R	Iliac fossa	100	200	3	25	none	16	excellent
9	A3.2	M	34	L	Ilioinguinal	125	700	3	24	none	16	excellent
10	A3.2	M	36	L	Iliac fossa	90	200	3	30	none	16	excellent
11	A3.2	M	36	L	Iliac fossa	100	300	3	28	none	16	imperfect
12	A3.2	M	57	L	Ilioinguinal	150	1400	3	30	none	16	imperfect
13	A3.2	M	48	R	Iliofemoral	120	500	3	24	none	16	imperfect
14	A3.2	M	42	R	Iliac fossa	150	600	3	24	none	16	imperfect
15	A3.2	M	60	L	Iliac fossa	100	300	2	24	none	15	imperfect
16	A3.2	F	35	L	Iliac fossa	90	600	3	25	none	15	imperfect
17	A3.2	M	46	R	Ilioinguinal	100	300	3	26	none	15	imperfect
18	A3.2	F	31	L	Ilioinguinal	100	300	3	24	LFCN injury	15	imperfect
19	A3.2	M	38	R	Ilioinguinal	90	500	2	24	none	15	poor
20	A3.2	M	53	R	Ilioinguinal	150	450	3	30	none	14	imperfect
21	A3.2	M	22	R	Iliac fossa	80	400	3	26	LFCN injury	14	imperfect
22	A3.2	F	38	L	Iliac fossa	80	200	3	26	none	14	poor
23	A3.2	M	36	L	Ilioinguinal	120	400	4	26	infection	14	poor
24	A3.2	M	30	L	Iliac fossa	90	200	3	26	none	14	poor

## Sheet: complicated roof column
Number	Classification	Gender	Age	L/R	Approach	Operation time (min)	Blood loss(ml)	Union time (month)	Follow-up time (month)	Complication	Merle d’Aubigné score	Reduction quality
1	A3.3	M	48	R	Iliofemoral	130	400	3	33	none	17	excellent
2	A3.3	M	42	R	Iliac fossa+KL	140	300	3	25	none	17	excellent
3	A3.3	M	34	R	Iliac fossa+KL	160	600	4	30	none	17	excellent
4	A3.3	M	30	R	Iliofemoral	130	500	4	34	none	16	excellent
5	A3.3	M	36	L	Iliofemoral	120	500	3	25	none	16	excellent
6	A3.3	M	67	L	Iliac fossa+KL	120	400	3	26	none	16	excellent
7	A3.3	M	35	L	Iliac fossa+KL	140	400	3	26	none	16	imperfect
8	A3.3	M	36	R	Iliac fossa+KL	140	400	3	28	none	16	imperfect
9	A3.3	M	49	R	Iliac fossa+KL	120	200	3	25	none	16	imperfect
10	A3.3	F	56	L	Iliac fossa+KL	120	500	4	24	none	15	imperfect
11	A3.3	M	37	L	Iliac fossa+KL	120	300	4	26	none	15	imperfect
12	A3.3	M	45	R	Iliofemoral	120	600	3	26	none	15	imperfect
13	A3.3	M	42	L	Iliofemoral	120	500	3	28	none	15	imperfect
14	A3.3	M	42	L	Iliofemoral	120	300	3	24	none	15	imperfect
15	A3.3	M	36	L	Iliac fossa+KL	120	300	4	25	none	15	imperfect
16	A3.3	M	48	R	Iliac fossa+KL	150	300	3	28	none	15	imperfect
17	A3.3	M	41	L	Iliac fossa+KL	130	400	4	25	none	14	imperfect
18	A3.3	M	47	R	Iliofemoral	130	400	3	24	infection	14	imperfect
19	A3.3	M	30	L	Iliofemoral	120	400	3	30	none	14	poor
20	A3.3	M	60	L	Iliac fossa+KL	130	400	4	26	none	14	poor
21	A3.3	M	60	R	Iliac fossa+KL	130	400	3	24	none	14	poor
22	A3.3	M	35	R	Iliofemoral	140	600	2	28	LFCN injury	13	poor
23	A3.3	M	65	R	Iliac fossa+KL	120	500	4	27	LFCN injury	13	poor

## Sheet: summary sheet
Number	Classification	Gender	Age	L/R	Approach	Operation time (min)	Blood loss(ml)	Union time (month)	Follow-up time (month)	Complication	Merle d’Aubigné score	Reduction quality
1	A3.1	F	65	R	Iliofemoral	65	200	3	25	none	18	imperfect
2	A3.1	M	28	R	Iliofemoral	90	300	3	33	none	17	excellent
3	A3.1	M	42	L	Iliofemoral	100	300	4	24	none	17	excellent
4	A3.1	F	71	L	Iliofemoral	110	400	3	25	none	17	imperfect
5	A3.1	M	31	L	Iliofemoral	90	300	3	35	none	17	imperfect
6	A3.1	M	36	L	KL	100	300	3	31	none	16	excellent
7	A3.1	F	36	R	Iliofemoral	90	300	2	24	none	16	excellent
8	A3.1	M	36	R	Iliofemoral	80	400	2	25	none	16	excellent
9	A3.1	M	39	R	Iliofemoral	120	600	3	25	none	16	imperfect
10	A3.1	M	28	R	Iliofemoral	100	400	3	24	none	16	imperfect
11	A3.1	M	28	R	KL	120	500	3	24	none	16	imperfect
12	A3.1	M	23	L	Iliofemoral	100	300	3	30	none	13	poor
13	A3.1	M	75	R	KL	110	400	4	25	secondary dislocation	12	poor
14	A3.2	F	55	L	Iliac fossa	100	200	2	28	none	18	excellent
15	A3.2	M	22	R	Iliac fossa	100	250	2	25	none	18	excellent
16	A3.2	M	42	R	Iliac fossa	60	100	3	28	none	17	excellent
17	A3.2	M	38	R	Iliac fossa	90	400	3	26	none	17	excellent
18	A3.2	F	48	L	Iliac fossa	100	300	3	24	none	17	excellent
19	A3.2	F	38	L	Iliofemoral	120	300	3	24	none	17	imperfect
20	A3.2	M	42	R	Iliac fossa	120	300	3	27	none	16	excellent
21	A3.2	M	65	R	Iliac fossa	100	200	3	25	none	16	excellent
22	A3.2	M	34	L	Ilioinguinal	125	700	3	24	none	16	excellent
23	A3.2	M	36	L	Iliac fossa	90	200	3	30	none	16	excellent
24	A3.2	M	36	L	Iliac fossa	100	300	3	28	none	16	imperfect
25	A3.2	M	57	L	Ilioinguinal	150	1400	3	30	none	16	imperfect
26	A3.2	M	48	R	Iliofemoral	120	500	3	24	none	16	imperfect
27	A3.2	M	42	R	Iliac fossa	150	600	3	24	none	16	imperfect
28	A3.2	M	60	L	Iliac fossa	100	300	2	24	none	15	imperfect
29	A3.2	F	35	L	Iliac fossa	90	600	3	25	none	15	imperfect
30	A3.2	M	46	R	Ilioinguinal	100	300	3	26	none	15	imperfect
31	A3.2	F	31	L	Ilioinguinal	100	300	3	24	LFCN injury	15	imperfect
32	A3.2	M	38	R	Ilioinguinal	90	500	2	24	none	15	poor
33	A3.2	M	53	R	Ilioinguinal	150	450	3	30	none	14	imperfect
34	A3.2	M	22	R	Iliac fossa	80	400	3	26	LFCN injury	14	imperfect
35	A3.2	F	38	L	Iliac fossa	80	200	3	26	none	14	poor
36	A3.2	M	36	L	Ilioinguinal	120	400	4	26	infection	14	poor
37	A3.2	M	30	L	Iliac fossa	90	200	3	26	none	14	poor
38	A3.3	M	48	R	Iliofemoral	130	400	3	33	none	17	excellent
39	A3.3	M	42	R	Iliac fossa+KL	140	300	3	25	none	17	excellent
40	A3.3	M	34	R	Iliac fossa+KL	160	600	4	30	none	17	excellent
41	A3.3	M	30	R	Iliofemoral	130	500	4	34	none	16	excellent
42	A3.3	M	36	L	Iliofemoral	120	500	3	25	none	16	excellent
43	A3.3	M	67	L	Iliac fossa+KL	120	400	3	26	none	16	excellent
44	A3.3	M	35	L	Iliac fossa+KL	140	400	3	26	none	16	imperfect
45	A3.3	M	36	R	Iliac fossa+KL	140	400	3	28	none	16	imperfect
46	A3.3	M	49	R	Iliac fossa+KL	120	200	3	25	none	16	imperfect
47	A3.3	F	56	L	Iliac fossa+KL	120	500	4	24	none	15	imperfect
48	A3.3	M	37	L	Iliac fossa+KL	120	300	4	26	none	15	imperfect
49	A3.3	M	45	R	Iliofemoral	120	600	3	26	none	15	imperfect
50	A3.3	M	42	L	Iliofemoral	120	500	3	28	none	15	imperfect
51	A3.3	M	42	L	Iliofemoral	120	300	3	24	none	15	imperfect
52	A3.3	M	36	L	Iliac fossa+KL	120	300	4	25	none	15	imperfect
53	A3.3	M	48	R	Iliac fossa+KL	150	300	3	28	none	15	imperfect
54	A3.3	M	41	L	Iliac fossa+KL	130	400	4	25	none	14	imperfect
55	A3.3	M	47	R	Iliofemoral	130	400	3	24	infection	14	imperfect
56	A3.3	M	30	L	Iliofemoral	120	400	3	30	none	14	poor
57	A3.3	M	60	L	Iliac fossa+KL	130	400	4	26	none	14	poor
58	A3.3	M	60	R	Iliac fossa+KL	130	400	3	24	none	14	poor
59	A3.3	M	35	R	Iliofemoral	140	600	2	28	LFCN injury	13	poor
60	A3.3	M	65	R	Iliac fossa+KL	120	500	4	27	LFCN injury	13	poor
